# Supplementary material for: Spiro-Flavonoids in Nature: A Critical Review of Structural Diversity and Bioactivity
Source: Molecules. 2023 Jul 14;28(14):5420. doi: 10.3390/molecules28145420 (PMC10385819; doi:10.3390/molecules28145420)
Supplement: Supplementary file 1 [file molecules-28-05420-s001.zip]

Archive with 1 entries (1 files):
- molecules-2480595-supplementary.pdf
